# Supplementary material for: Insights into Autotrophic Activities and Carbon Flow in Iron-Rich Pelagic Aggregates (Iron Snow)
Source: Microorganisms. 2021 Jun 23;9(7):1368. doi: 10.3390/microorganisms9071368 (PMC8305228; doi:10.3390/microorganisms9071368)
Supplement: Supplementary file 1 [file microorganisms-09-01368-s001.zip]

Archive with 1 entries (1 files):
- microorganisms-1231507-supplementary.pdf
